# Supplementary material for: Zika Virus-Infected Monocyte Exosomes Mediate Cell-to-Cell Viral Transmission
Source: Cells. 2024 Jan 12;13(2):144. doi: 10.3390/cells13020144 (PMC10814160; doi:10.3390/cells13020144)
Supplement: Supplementary file 1 [file cells-13-00144-s001.zip]

Archive with 1 entries (1 files):
- cells-2749888-supplementary.pdf
